# Supplementary material for: Co-Dispersion Delivery Systems with Solubilizing Carriers Improving the Solubility and Permeability of Cannabinoids (Cannabidiol, Cannabidiolic Acid, and Cannabichromene) from Cannabis sativa (Henola Variety) Inflorescences
Source: Pharmaceutics. 2023 Sep 4;15(9):2280. doi: 10.3390/pharmaceutics15092280 (PMC10537421; doi:10.3390/pharmaceutics15092280)
Supplement: Supplementary file 1 [file pharmaceutics-15-02280-s001.zip]

Archive with 1 entries (1 files):
- pharmaceutics-2554592-supplementary.pdf
